# Supplementary material for: Multicenter Longitudinal Quality Assessment of MS-Based Proteomics in Plasma and Serum
Source: J Proteome Res. 2025 Feb 7;24(3):1017–29. doi: 10.1021/acs.jproteome.4c00644 (PMC11894660; doi:10.1021/acs.jproteome.4c00644)
Supplement: Supplementary file 2 — pr4c00644_si_002.xlsx [file pr4c00644_si_002.xlsx]

## Sheet: LC_MSMS_parameter
Table S1: Overview about LC-MS/MS parameter and identified proteins
Laboratory	LC system	MS system	Acquisition mode	HPLC Column	Gradient Length [min]	Column Temperature [°C]	Flow rate [nL/min]	Gradient Conditions	Eluent composition	MS Ranges [m/z]	Plasma-Median Proteins [abs.]	Serum-Median Proteins [abs.]
A	Evosep One	Exploris 480	DDA	Dr. Maisch C18 AQ, (15 cm, 150µm ID, 1.9 µm beads)	44	40	variable	gradient not disclosed	A: 0.1% FA, H2O; B 0.1% FA, MeCN	375-1500	292	287
			DIA							400-1000	282	268
	Dionex Ultimate 3000 RSLCnano	QExactive HF	DDA	IonOpticks Odyssey column (25cm x 75µm, 1.6µm, C18 )	47	40	300	3-31% B	A: 0.1%F FA, H2O; B: 0.1% FA, 19.9% H2O, 80% MeCN	375-1600	292	288
			DIA					3-31% B		350-1650	280	277
B	Dionex Ultimate 3000 RSLC nano CAP microflow	Exploris 480	DDA	Thermo Fisher Scientific, Acclaim PepMap 100 C18-HPLC Säule, (150 mm x 1 mm, 2 µm)	30	55	50000	3-28% B	A: 0.1% FA, H2O; B: 0.1% FA, 5% DMSO, MeCN	360-1300	294	292
	Dionex Ultimate 3000 RSLCnano	Orbitrap Fusion Lumos	DDA	Dr. Maisch ReproSil Gold C18-AQ, 450 mm × 75 μm, 3 μm, self-packed	60	50	300	4-32% B	A: 0.1% FA, 5% DMSO, H2O; B: 0.1% FA, 5% DMSO, MeCN	360-1300	294	303
			DIA								298	308
	Dionex Ultimate 3000 RSLCnano	QExactive HF-X	DDA	Dr. Maisch ReproSil Gold C18-AQ, 450 mm × 75 μm, 3 μm, self-packed	60	50	300	4-32% B	A: 0.1% FA, 5% DMSO, H2O; B: 0.1% FA, 5% DMSO, MeCN	360-1300	349	351
C	Thermo Fisher Vanquish	QExactive HF-X	DDA	Thermo Fisher Scientific, Acclaim PepMap 100 C18 column (150 mm, 1 mm ID, 2 µm)	30	55	50000	3-28% B	A: 0.1% FA, 3% DMSO, H2O; B: 0.1% FA, 3% DMSO, MeCN	360-1300	325	338
D	Dionex Ultimate 3000 RSLCnano	QExactive HF	DDA	Waters nanoEase M/Z HSS T3 column (25cm x 75µm, C18 1.8µm, 100Å)	90	40	250	3-25% B	A: 0.1% FA, 2% MeCN, 97,9% H2O; B: 0.1% FA, MeCN	300-1500	268	263
			DIA							300-1650	316	334
	Dionex Ultimate 3000 RSLCnano	QExactive HF-X	DDA	Waters nanoEase M/Z HSS T3 column (25cm x 75µm, C18 1.8µm, 100Å)	90	40	250	3-25% B	A: 0.1% FA, 2% MeCN, 97,9% H2O; B: 0.1% FA, MeCN	300-1500	305	318
			DIA							300-1650	267	257
E	Thermo Fisher Easy nLC 1200	timsTOF Pro	DDA	IonOpticks Aurora Ultimate C18 (1.6 cm, 75 µm, 25 cm)	60	55	400	4-37.5% B	A: 0.1% FA, 2% MeCN, 97.9% H2O; B: 0.1% FA, MeCN	100-1700	340	366
			DIA							100-1700	286	294
	Dionex Ultimate 3000 RSLCnano	Exploris 480	DDA	Waters nanoEase MZ BEH C18 (1.7 μm, 130 Å)	50	35	300	2-30% B	A: 0.1% FA, H2O; B: 0.1% FA, 19.9% H2O, 80% MeCN	380-1400	342	338
			DIA							350-1400	328	328
F	Waters nanoAcquity LC	timsTOF pro 2	DDA	IonOpticks Aurora Rapid column C18 5 cm x 150 μm, 1.6 μm, analytical emitter column	14	25	1000	0-34% B	A: 0.1% FA, H2O; B: 0.1% FA, MeCN	100-1700	188	188
G	Thermo Fisher Easy nLC 1200	QExactive HF-X	DDA	Dr. Maisch ReproSil-Pur C18-AQ particles, 20 cm × 75 µm i.d., 1.9 μm, self-packed	29	50	250	2-30% B	A: 0.1% FA, 3% MeCN, 96.9% H2O; B: 0.1% FA, 9.9% H2O, 90% MeCN	350-1800	333	339
			DIA							350-1650	297	287
H	Thermo Fisher Easy nLC 1200	timsTOF Pro2	DDA	Dr. Maisch ReproSil-Pur C18-AQ particles, 20 cm × 75 μm i.d., 1.9 μm, self-packed	32	50	250	2-29% B	A: 0.1% FA, 3% MeCN, 96.9% H2O; A: 0.1% FA, 9.9% H2O, 90% MeCN	100-1700	288	301
			DIA							100-1700	271	285
