# Supplementary material for: Multicenter Longitudinal Quality Assessment of MS-Based Proteomics in Plasma and Serum
Source: J Proteome Res. 2025 Feb 7;24(3):1017–29. doi: 10.1021/acs.jproteome.4c00644 (PMC11894660; doi:10.1021/acs.jproteome.4c00644)
Supplement: Supplementary file 3 — pr4c00644_si_003.xlsx [file pr4c00644_si_003.xlsx]

## Sheet: overlapping_proteins
Table S2: Overlapping plasma and serum proteins which are present both in all plasma and serum datasets; also indicated FDA approved biomarker proteins according to Anderson et al.
Majority protein IDs	Gene Names	Protein names	FDA approved Biomarker according to Anderson et al.
P02763	ORM1 AGP1	Alpha-1-acid glycoprotein 1 (AGP 1) (Orosomucoid-1) (OMD 1)	TRUE
P19652	ORM2 AGP2	Alpha-1-acid glycoprotein 2 (AGP 2) (Orosomucoid-2) (OMD 2)	TRUE
P01009	SERPINA1 AAT PI PRO0684 PRO2209	Alpha-1-antitrypsin (Alpha-1 protease inhibitor) (Alpha-1-antiproteinase) (Serpin A1) [Cleaved into: Short peptide from AAT (SPAAT)]	TRUE
P04217	A1BG	Alpha-1B-glycoprotein (Alpha-1-B glycoprotein)	FALSE
P08697	SERPINF2 AAP PLI	Alpha-2-antiplasmin (Alpha-2-AP) (Alpha-2-plasmin inhibitor) (Alpha-2-PI) (Serpin F2)	TRUE
P02750	LRG1 LRG	Leucine-rich alpha-2-glycoprotein (LRG)	FALSE
P01023	A2M CPAMD5 FWP007	Alpha-2-macroglobulin (Alpha-2-M) (C3 and PZP-like alpha-2-macroglobulin domain-containing protein 5)	TRUE
P01011	SERPINA3 AACT GIG24 GIG25	Alpha-1-antichymotrypsin (ACT) (Cell growth-inhibiting gene 24/25 protein) (Serpin A3) [Cleaved into: Alpha-1-antichymotrypsin His-Pro-less]	FALSE
P43652	AFM ALB2 ALBA	Afamin (Alpha-albumin) (Alpha-Alb)	FALSE
P35858	IGFALS ALS	Insulin-like growth factor-binding protein complex acid labile subunit (ALS)	FALSE
P02760	AMBP HCP ITIL	Protein AMBP (Protein HC) [Cleaved into: Alpha-1-microglobulin (EC 1.6.2.-) (Alpha-1 microglycoprotein) (Complex-forming glycoprotein heterogeneous in charge); Inter-alpha-trypsin inhibitor light chain (ITI-LC) (Bikunin) (EDC1) (HI-30) (Uronic-acid-rich protein); Trypstatin]	FALSE
P01019	AGT SERPINA8	Angiotensinogen (Serpin A8) [Cleaved into: Angiotensin-1 (Angiotensin 1-10) (Angiotensin I) (Ang I); Angiotensin-2 (Angiotensin 1-8) (Angiotensin II) (Ang II); Angiotensin-3 (Angiotensin 2-8) (Angiotensin III) (Ang III) (Des-Asp[1]-angiotensin II); Angiotensin-4 (Angiotensin 3-8) (Angiotensin IV) (Ang IV); Angiotensin 1-9; Angiotensin 1-7; Angiotensin 1-5; Angiotensin 1-4]	FALSE
P01008	SERPINC1 AT3 PRO0309	Antithrombin-III (ATIII) (Serpin C1)	TRUE
P02647	APOA1	Apolipoprotein A-I (Apo-AI) (ApoA-I) (Apolipoprotein A1) [Cleaved into: Proapolipoprotein A-I (ProapoA-I); Truncated apolipoprotein A-I (Apolipoprotein A-I(1-242))]	TRUE
P02652	APOA2	Apolipoprotein A-II (Apo-AII) (ApoA-II) (Apolipoprotein A2) [Cleaved into: Proapolipoprotein A-II (ProapoA-II); Truncated apolipoprotein A-II (Apolipoprotein A-II(1-76))]	FALSE
P06727	APOA4	Apolipoprotein A-IV (Apo-AIV) (ApoA-IV) (Apolipoprotein A4)	FALSE
P04114	APOB	Apolipoprotein B-100 (Apo B-100) [Cleaved into: Apolipoprotein B-48 (Apo B-48)]	TRUE
P02654	APOC1	Apolipoprotein C-I (Apo-CI) (ApoC-I) (Apolipoprotein C1) [Cleaved into: Truncated apolipoprotein C-I]	FALSE
P02655	APOC2 APC2	Apolipoprotein C-II (Apo-CII) (ApoC-II) (Apolipoprotein C2) [Cleaved into: Proapolipoprotein C-II (ProapoC-II)]	FALSE
P02656	APOC3	Apolipoprotein C-III (Apo-CIII) (ApoC-III) (Apolipoprotein C3)	FALSE
P05090	APOD	Apolipoprotein D (Apo-D) (ApoD)	FALSE
P02649	APOE	Apolipoprotein E (Apo-E)	FALSE
P02749	APOH B2G1	Beta-2-glycoprotein 1 (APC inhibitor) (Activated protein C-binding protein) (Anticardiolipin cofactor) (Apolipoprotein H) (Apo-H) (Beta-2-glycoprotein I) (B2GPI) (Beta(2)GPI)	FALSE
O95445	APOM G3A NG20 HSPC336	Apolipoprotein M (Apo-M) (ApoM) (Protein G3a)	FALSE
P00736	C1R	Complement C1r subcomponent (EC 3.4.21.41) (Complement component 1 subcomponent r) [Cleaved into: Complement C1r subcomponent heavy chain; Complement C1r subcomponent light chain]	TRUE
P09871	C1S	Complement C1s subcomponent (EC 3.4.21.42) (C1 esterase) (Complement component 1 subcomponent s) [Cleaved into: Complement C1s subcomponent heavy chain; Complement C1s subcomponent light chain]	TRUE
P04003	C4BPA C4BP	C4b-binding protein alpha chain (C4bp) (Proline-rich protein) (PRP)	FALSE
P08185	SERPINA6 CBG	Corticosteroid-binding globulin (CBG) (Serpin A6) (Transcortin)	FALSE
P00450	CP	Ceruloplasmin (EC 1.16.3.1) (Ferroxidase)	TRUE
P00751	CFB BF BFD	Complement factor B (EC 3.4.21.47) (C3/C5 convertase) (Glycine-rich beta glycoprotein) (GBG) (PBF2) (Properdin factor B) [Cleaved into: Complement factor B Ba fragment; Complement factor B Bb fragment]	TRUE
P08603	CFH HF HF1 HF2	Complement factor H (H factor 1)	FALSE
P05156	CFI IF	Complement factor I (EC 3.4.21.45) (C3B/C4B inactivator) [Cleaved into: Complement factor I heavy chain; Complement factor I light chain]	FALSE
P10909	CLU APOJ CLI KUB1 AAG4	Clusterin (Aging-associated gene 4 protein) (Apolipoprotein J) (Apo-J) (Complement cytolysis inhibitor) (CLI) (Complement-associated protein SP-40,40) (Ku70-binding protein 1) (NA1/NA2) (Sulfated glycoprotein 2) (SGP-2) (Testosterone-repressed prostate message 2) (TRPM-2) [Cleaved into: Clusterin beta chain (ApoJalpha) (Complement cytolysis inhibitor a chain) (SP-40,40 beta-chain); Clusterin alph…	FALSE
P06681	C2	Complement C2 (EC 3.4.21.43) (C3/C5 convertase) [Cleaved into: Complement C2b fragment; Complement C2a fragment]	FALSE
P01024	C3 CPAMD1	Complement C3 (C3 and PZP-like alpha-2-macroglobulin domain-containing protein 1) [Cleaved into: Complement C3 beta chain; C3-beta-c (C3bc); Complement C3 alpha chain; C3a anaphylatoxin; Acylation stimulating protein (ASP) (C3adesArg); Complement C3b alpha' chain; Complement C3c alpha' chain fragment 1; Complement C3dg fragment; Complement C3g fragment; Complement C3d fragment; Complement C3f fra…	TRUE
P01031	C5 CPAMD4	Complement C5 (C3 and PZP-like alpha-2-macroglobulin domain-containing protein 4) [Cleaved into: Complement C5 beta chain; Complement C5 alpha chain; C5a anaphylatoxin; Complement C5 alpha' chain]	TRUE
P13671	C6	Complement component C6	FALSE
P10643	C7	Complement component C7	FALSE
P07357	C8A	Complement component C8 alpha chain (Complement component 8 subunit alpha)	FALSE
P22792	CPN2 ACBP	Carboxypeptidase N subunit 2 (Carboxypeptidase N 83 kDa chain) (Carboxypeptidase N large subunit) (Carboxypeptidase N polypeptide 2) (Carboxypeptidase N regulatory subunit)	FALSE
P00748	F12	Coagulation factor XII (EC 3.4.21.38) (Hageman factor) (HAF) [Cleaved into: Coagulation factor XIIa heavy chain; Beta-factor XIIa part 1; Coagulation factor XIIa light chain (Beta-factor XIIa part 2)]	FALSE
P02765	AHSG FETUA PRO2743	Alpha-2-HS-glycoprotein (Alpha-2-Z-globulin) (Ba-alpha-2-glycoprotein) (Fetuin-A) [Cleaved into: Alpha-2-HS-glycoprotein chain A; Alpha-2-HS-glycoprotein chain B]	TRUE
P02751	FN1 FN	Fibronectin (FN) (Cold-insoluble globulin) (CIG) [Cleaved into: Anastellin; Ugl-Y1; Ugl-Y2; Ugl-Y3]	TRUE
P02790	HPX	Hemopexin (Beta-1B-glycoprotein)	TRUE
P05546	SERPIND1 HCF2	Heparin cofactor 2 (Heparin cofactor II) (HC-II) (Protease inhibitor leuserpin-2) (HLS2) (Serpin D1)	FALSE
P04196	HRG	Histidine-rich glycoprotein (Histidine-proline-rich glycoprotein) (HPRG)	FALSE
P05155	SERPING1 C1IN C1NH	Plasma protease C1 inhibitor (C1 Inh) (C1Inh) (C1 esterase inhibitor) (C1-inhibiting factor) (Serpin G1)	TRUE
P01876	IGHA1	Immunoglobulin heavy constant alpha 1 (Ig alpha-1 chain C region) (Ig alpha-1 chain C region BUR) (Ig alpha-1 chain C region TRO)	FALSE
P01857	IGHG1	Immunoglobulin heavy constant gamma 1 (Ig gamma-1 chain C region) (Ig gamma-1 chain C region EU) (Ig gamma-1 chain C region KOL) (Ig gamma-1 chain C region NIE)	FALSE
P01859	IGHG2	Immunoglobulin heavy constant gamma 2 (Ig gamma-2 chain C region) (Ig gamma-2 chain C region DOT) (Ig gamma-2 chain C region TIL) (Ig gamma-2 chain C region ZIE)	FALSE
P01860	IGHG3	Immunoglobulin heavy constant gamma 3 (HDC) (Heavy chain disease protein) (Ig gamma-3 chain C region)	FALSE
P01861	IGHG4	Immunoglobulin heavy constant gamma 4 (Ig gamma-4 chain C region)	FALSE
P01871	IGHM	Immunoglobulin heavy constant mu (Ig mu chain C region) (Ig mu chain C region BOT) (Ig mu chain C region GAL) (Ig mu chain C region OU)	FALSE
P01834	IGKC	Immunoglobulin kappa constant (Ig kappa chain C region) (Ig kappa chain C region AG) (Ig kappa chain C region CUM) (Ig kappa chain C region EU) (Ig kappa chain C region OU) (Ig kappa chain C region ROY) (Ig kappa chain C region TI)	FALSE
B9A064; P0CG04	IGLL5; IGLC1	Immunoglobulin lambda-like polypeptide 5 (G lambda-1) (Germline immunoglobulin lambda 1); Immunoglobulin lambda constant 1 (Ig lambda chain C region MGC) (Ig lambda-1 chain C region)	FALSE
P19827	ITIH1 IGHEP1	Inter-alpha-trypsin inhibitor heavy chain H1 (ITI heavy chain H1) (ITI-HC1) (Inter-alpha-inhibitor heavy chain 1) (Inter-alpha-trypsin inhibitor complex component III) (Serum-derived hyaluronan-associated protein) (SHAP)	FALSE
P19823	ITIH2 IGHEP2	Inter-alpha-trypsin inhibitor heavy chain H2 (ITI heavy chain H2) (ITI-HC2) (Inter-alpha-inhibitor heavy chain 2) (Inter-alpha-trypsin inhibitor complex component II) (Serum-derived hyaluronan-associated protein) (SHAP)	FALSE
Q14624	ITIH4 IHRP ITIHL1 PK120 PRO1851	Inter-alpha-trypsin inhibitor heavy chain H4 (ITI heavy chain H4) (ITI-HC4) (Inter-alpha-inhibitor heavy chain 4) (Inter-alpha-trypsin inhibitor family heavy chain-related protein) (IHRP) (Plasma kallikrein sensitive glycoprotein 120) (Gp120) (PK-120) [Cleaved into: 70 kDa inter-alpha-trypsin inhibitor heavy chain H4; 35 kDa inter-alpha-trypsin inhibitor heavy chain H4]	FALSE
P29622	SERPINA4 KST PI4	Kallistatin (Kallikrein inhibitor) (Peptidase inhibitor 4) (PI-4) (Serpin A4)	FALSE
P03952	KLKB1 KLK3	Plasma kallikrein (EC 3.4.21.34) (Fletcher factor) (Kininogenin) (Plasma prekallikrein) (PKK) [Cleaved into: Plasma kallikrein heavy chain; Plasma kallikrein light chain]	FALSE
P01042	KNG1 BDK KNG	Kininogen-1 (Alpha-2-thiol proteinase inhibitor) (Fitzgerald factor) (High molecular weight kininogen) (HMWK) (Williams-Fitzgerald-Flaujeac factor) [Cleaved into: Kininogen-1 heavy chain; T-kinin (Ile-Ser-Bradykinin); Bradykinin (Kallidin I); Lysyl-bradykinin (Kallidin II); Kininogen-1 light chain; Low molecular weight growth-promoting factor]	FALSE
P00747	PLG	Plasminogen (EC 3.4.21.7) [Cleaved into: Plasmin heavy chain A; Activation peptide; Angiostatin; Plasmin heavy chain A, short form; Plasmin light chain B]	TRUE
P07225	PROS1 PROS	Vitamin K-dependent protein S	TRUE
P20742	PZP CPAMD6	Pregnancy zone protein (C3 and PZP-like alpha-2-macroglobulin domain-containing protein 6)	FALSE
P02753	RBP4 PRO2222	Retinol-binding protein 4 (Plasma retinol-binding protein) (PRBP) (RBP) [Cleaved into: Plasma retinol-binding protein(1-182); Plasma retinol-binding protein(1-181); Plasma retinol-binding protein(1-179); Plasma retinol-binding protein(1-176)]	TRUE
P35542	SAA4 CSAA	Serum amyloid A-4 protein (Constitutively expressed serum amyloid A protein) (C-SAA)	FALSE
P02743	APCS PTX2	Serum amyloid P-component (SAP) (9.5S alpha-1-glycoprotein) [Cleaved into: Serum amyloid P-component(1-203)]	FALSE
P00734	F2	Prothrombin (EC 3.4.21.5) (Coagulation factor II) [Cleaved into: Activation peptide fragment 1; Activation peptide fragment 2; Thrombin light chain; Thrombin heavy chain]	FALSE
P02787	TF PRO1400	Serotransferrin (Transferrin) (Beta-1 metal-binding globulin) (Siderophilin)	TRUE
P02774	GC	Vitamin D-binding protein (DBP) (VDB) (Gc protein-derived macrophage activating factor) (Gc-MAF) (GcMAF) (Gc-globulin) (Group-specific component) (Gc) (Vitamin D-binding protein-macrophage activating factor) (DBP-maf)	FALSE
P25311	AZGP1 ZAG ZNGP1	Zinc-alpha-2-glycoprotein (Zn-alpha-2-GP) (Zn-alpha-2-glycoprotein)	FALSE
